# Supplementary material for: Arrhythmic Mitral Valve Prolapse Syndrome and Ventricular Arrhythmias: A Comprehensive Review and the Role of Catheter Ablation
Source: J Cardiovasc Dev Dis. 2024 Jul 10;11(7):218. doi: 10.3390/jcdd11070218 (PMC11277030; doi:10.3390/jcdd11070218)
Supplement: Supplementary file 1 [file jcdd-11-00218-s001.zip]

Archive with 2 entries (2 files):
- 202305021414480013CARD.AVI
- 202305021429360015CARD.AVI
